# Supplementary material for: In Situ Ruthenium Catalyst Modification for the Conversion of Furfural to 1,2-Pentanediol
Source: Nanomaterials (Basel). 2022 Jan 20;12(3):328. doi: 10.3390/nano12030328 (PMC8840484; doi:10.3390/nano12030328)
Supplement: Supplementary file 1 [file nanomaterials-12-00328-s001.zip]

Archive with 1 entries (1 files):
- nanomaterials-1494165-supplementary.pdf
